# Supplementary material for: Prevalence, Molecular Detection, and Antimicrobial Resistance of Salmonella Isolates from Poultry Farms across Central Ethiopia: A Cross-Sectional Study in Urban and Peri-Urban Areas
Source: Microorganisms. 2024 Apr 10;12(4):767. doi: 10.3390/microorganisms12040767 (PMC11051739; doi:10.3390/microorganisms12040767)
Supplement: Supplementary file 1 [file microorganisms-12-00767-s001.zip]

Archive with 1 entries (1 files):
- microorganisms-2912798-supplementary.pdf
